# Supplementary material for: Human mobility at Tell Atchana (Alalakh), Hatay, Turkey during the 2nd millennium BC: Integration of isotopic and genomic evidence
Source: PLoS One. 2021 Jun 30;16(6):e0241883. doi: 10.1371/journal.pone.0241883 (PMC8244877; doi:10.1371/journal.pone.0241883)
Supplement: S1 Table — (XLSX) [file pone.0241883.s001.xlsx]

## Sheet: Sheet1
Sample ID	δ18Oc(‰)	SD	δ13C(‰)	SD	87Sr/86Sr	±2 SD internal	Tooth Sampled (FDI)
ALA001	-4.1036	0.07	-11.65	0.07	0.70812	-	RM2 (47)
ALA002	-4.19067	0.09	-12.85	0.09	0.708346	-	LM2 (37)
ALA003	-5.77292	0.08	-12.37	0.08	0.708278	1.21e-05	M2
ALA004	-	-	-	-	0.70763	-	RM2 (17)
ALA008	-	-	-	-	0.708431	1.27e-05	M1
ALA009	-	-	-	-	0.708277	1.28e-05	RM1 (16)
ALA011	-	-	-	-	0.708525	1.16e-05	dm1
ALA013	-	-	-	-	0.70835	1.12e-05	di
ALA014	-	-	-	-	0.708651	1.29e-05	RPM2 (15)
ALA015	-	-	-	-	0.708406	1.48e-05	PM
ALA016	-	-	-	-	0.707937	8.9e-06	M
ALA017	-	-	-	-	0.708272	1.11e-05	M
ALA018	-	-	-	-	0.708405	1.25e-05	I
ALA019	-	-	-	-	0.708474	1.202e-05	LM1 (26)
ALA019	-	-	-	-	0.708456	1.268e-05	LM2 (27)
ALA019	-	-	-	-	0.70854	1.238e-05	LM3 (28)
ALA020	-	-	-	-	0.708043	1.188e-05	LM3 (28)
ALA021	-4.24628	0.05	-12.65	0.05	0.708201	-	M2
ALA022	-4.24127	0.12	-12.21	0.12	0.708176	-	M2
ALA023	-6.00029	0.14	-14.05	0.14	-	-	dm2
ALA024	-3.84849	0.09	-12.69	0.09	0.708258	1.18e-05	M2
ALA025	-5.75037	0.09	-11.98	0.09	0.708451	-	M2
ALA026	-4.6	0.08	-11.9	0.1	-	-	dm2
ALA027	-5.53234	0.1	-11.92	0.1	0.708664	-	M2
ALA028	-5.89366	0.11	-12.71	0.11	0.708099	-	M2
ALA029	-4.5043	0.11	-12.13	0.11	0.70823	-	M2
ALA030	-5.85408	0.19	-11.56	0.19	0.708345	-	M2
ALA032	-5.22302	0.1	-11.75	0.1	0.708207	-	M2
ALA033	-	-	-	-	0.709061	1.72e-05	PM
ALA034	-3.6	0.12	-12.1	0.1	-	-	M2
ALA035	-4.3	0.1	-11.6	0.17	-	-	M2
ALA036	-4.54181	0.11	-11.94	0.11	-	-	M2
ALA037	-4.44367	0.07	-12.28	0.07	0.707444	-	M2
ALA038	-4.30911	0.15	-12.46	0.15	0.708409	1.39e-05	M2
ALA039	-	-	-	-	-	-	-
ALA045	-5.29617	0.11	-12.29	0.11	0.708121	-	M2
ALA046	-4.22215	0.11	-12.41	0.11	-	-	M2
ALA048	-4.63506	0.08	-12.57	0.08	0.707851	-	M2
ALA048	-	-	-	-	0.708032	1.048e-05	M3
ALA052	-6.15127	0.06	-12.38	0.06	-	-	M2
ALA055	-4.20069	0.13	-12.37	0.13	0.708242	-	M2
ALA057	-3.93827	0.09	-12.4	0.09	0.708769	-	M2
ALA059	-5.79262	0.08	-11.72	0.08	-	-	M3
ALA060	-5.18194	0.09	-11.8	0.09	0.708201	-	M2
ALA061	-5.8661	0.09	-13.23	0.09	0.70809	-	M2
ALA063	-5.64912	0.1	-13.34	0.1	-	-	M2
ALA067	-5.68815	0.06	-12.62	0.06	0.708379	-	M2
ALA069	-6.07011	0.1	-13.41	0.1	0.708078	-	M2
ALA070	-4.50527	0.07	-12.65	0.07	-	-	M2
ALA072	-	-	-	-	0.708839	1.15e-05	M1
ALA073	-6.07973	0.09	-12.5	0.09	-	-	M2
ALA074	-7.11987	0.07	-13.33	0.07	-	-	M2
ALA081	-4.67103	0.1	-12.52	0.1	0.708304	-	M2
ALA084	-4.66852	0.09	-11.81	0.09	0.708228	-	M2
ALA085	-6.07952	0.13	-11.61	0.13	0.708268	1.29e-05	M2
ALA086	-4.09859	0.14	-12.18	0.14	0.708206	-	M2
ALA087	-5.43374	0.14	-12.78	0.14	0.708112	-	M2
ALA089	-5.74145	0.13	-11.46	0.13	0.708076	-	M2
ALA090	-7.31747	0.13	-12.42	0.13	-	-	M2
ALA092	-4.10891	0.15	-12.46	0.15	0.708281	-	M2
ALA095	-	-	-	-	0.708391	1.1e-05	M3
ALA096	-5.58043	0.11	-11.7	0.11	-	-	M2
ALA097	-5.62697	0.13	-12.74	0.13	-	-	M2
ALA098	-4.57192	0.12	-12.51	0.12	0.706801	1.03e-05	M2
ALA098	-	-	-	-	0.706755	1.028e-05	M3
ALA099	-4.53957	0.15	-11.32	0.15	0.707977	-	M2
ALA101	-4.97393	0.08	-12.7	0.08	0.708204	-	M2
ALA103	-6.69099	0.14	-12.49	0.14	-	-	M2
ALA104	-5.16553	0.13	-11.97	0.13	0.708223	1.17e-05	M2
ALA105	-4.87984	0.1	-12.76	0.1	0.708214	-	M2
ALA110	-4.37724	0.08	-13.06	0.08	0.70677	-	M2
ALA110	-	-	-	-	0.708303	1.136e-05	M3
ALA111	-5.58451	0.08	-12.9	0.08	0.708436	1.46e-05	M2
ALA112	-5.68831	0.05	-12.63	0.05	-	-	M2
ALA113	-5.43457	0.09	-12.85	0.09	-	-	M2
ALA114	-	-	-	-	0.708554	1.21e-05	M1
ALA115	-4.2298	0.15	-12.32	0.15	0.708201	1.35e-05	M2
ALA116	-5.33578	0.09	-11.44	0.09	-	-	dm2
ALA118	-5.8	0.08	-13.3	0.16			RM2 (17)
ALA119	-4.8	0.15	-13.5	0.17			RM2 (47)
ALA 120	-6.52472	0.21	-11.99	0.21	-	-	LM2 (37)
ALA122	-6.19812	0.17	-11.8	0.17	-	-	RM2 (17)
ALA123	-3.2	0.11	-11.49	0.23			Rdm2 (55)
ALA124	-4.7	0.12	-12.4	0.22			dm1
ALA125	-5.1055	0.23	-11.08	0.23	-	-	LM3 (38)
ALA126	-5.7328	0.2	-11.99	0.2	-	-	LM2 (27)
ALA127	-5.73133	0.15	-12.38	0.15	-	-	RM2 (17)
ALA128	-4.75005	0.15	-12.52	0.15	-	-	RM2 (47)
ALA129	-5.03877	0.17	-12.9	0.17	-	-	RM2 (17)
ALA130	-3.52291	0.12	-11.92	0.12	-	-	dm2
ALA131	-5.67958	0.14	-13.42	0.14	-	-	LM2 (27)
ALA132	-5.53562	0.16	-12.97	0.16	-	-	M2
ALA133	-6.35651	0.16	-13.55	0.16	-	-	RM2 (47)
ALA134	-5.67504	0.13	-13.9	0.13	-	-	Rdm2 (55)
ALA135	-4.57057	0.11	-13.69	0.11	-	-	Rdm2 (55)
ALA136	-7.33497	0.1	-12.22	0.1	-	-	Ldm1 (64)
ALA138	-	-	-	-	-	-	-
ALA139	-4.52447	0.12	-13.84	0.12	-	-	LM2 (27)
ALA140	-6.79252	0.15	-13	0.15	-	-	RM3 (48)
ALA141	-5.43918	0.13	-13.07	0.13	-	-	LM2 (37)
