# Supplementary material for: Human mobility at Tell Atchana (Alalakh), Hatay, Turkey during the 2nd millennium BC: Integration of isotopic and genomic evidence
Source: PLoS One. 2021 Jun 30;16(6):e0241883. doi: 10.1371/journal.pone.0241883 (PMC8244877; doi:10.1371/journal.pone.0241883)
Supplement: S2 Table — (XLSX) [file pone.0241883.s002.xlsx]

## Sheet: Sheet1
Target	Source 1	Source 2	Source 3	P-value	Coeff.1	Coeff.2	Coeff.3	Coeff.1 SE	Coeff.2 SE	Coeff.3 SE
Alalakh_MLBA	Büyükkaya_EC	Caucasus hunter-gatherers (CHG)	Levant_N	0.105934	0.532	0.245	0.223	0.044	0.024	0.033
Alalakh_MLBA	Büyükkaya_EC	Caucasus_BA	Levant_N	0.000692184	0.453	0.373	0.174	0.05	0.037	0.028
Alalakh_MLBA	Büyükkaya_EC	Caucasus_En (Eneolithic)	Levant_N	1.44968e-06	0.512	0.314	0.173	0.067	0.047	0.035
Alalakh_MLBA	Büyükkaya_EC	Iran_C	Levant_N	0.277637	0.468	0.356	0.176	0.04	0.03	0.028
Alalakh_MLBA	Büyükkaya_EC	W.Iran_N (Ganj Dajeh)	Levant_N	0.401809	0.603	0.209	0.189	0.04	0.021	0.034
Alalakh_MLBA	Büyükkaya_EC	Caucasus hunter-gatherers (CHG)	Levant_C	0.379095	0.309	0.251	0.44	0.053	0.017	0.047
Alalakh_MLBA	Büyükkaya_EC	Caucasus_BA	Levant_C	0.000183425	0.284	0.392	0.324	0.064	0.029	0.047
Alalakh_MLBA	Büyükkaya_EC	Caucasus_En (Eneolithic)	Levant_C	6.18436e-09	0.46	0.309	0.231	0.171	0.069	0.112
Alalakh_MLBA	Büyükkaya_EC	Iran_C	Levant_C	0.641233	0.295	0.365	0.339	0.044	0.022	0.038
Alalakh_MLBA	Büyükkaya_EC	W.Iran_N (Ganj Dajeh)	Levant_C	0.672556	0.437	0.209	0.354	0.052	0.016	0.049
Alalakh_MLBA	Büyükkaya_EC	Caucasus hunter-gatherers (CHG)		3.93429e-06	0.805	0.195	-NA-	0.035	0.035	-NA-
Alalakh_MLBA	Büyükkaya_EC	Caucasus_BA		1.47563e-07	0.714	0.286	-NA-	0.055	0.055	-NA-
Alalakh_MLBA	Büyükkaya_EC	Caucasus_En (Eneolithic)		3.29663e-09	0.792	0.208	-NA-	0.065	0.065	-NA-
Alalakh_MLBA	Büyükkaya_EC	Iran_C		3.14609e-05	0.687	0.313	-NA-	0.043	0.043	-NA-
Alalakh_MLBA	Büyükkaya_EC	Levant_C		2.18453e-10	1.194	-0.194	-NA-	0.167	0.167	-NA-
Alalakh_MLBA	Büyükkaya_EC	Levant_C		2.18453e-10	1.194	-0.194	-NA-	0.167	0.167	-NA-
Alalakh_MLBA	Büyükkaya_EC	Levant_C		2.18453e-10	1.194	-0.194	-NA-	0.167	0.167	-NA-
Alalakh_MLBA	Büyükkaya_EC	Levant_C		2.18453e-10	1.194	-0.194	-NA-	0.167	0.167	-NA-
Alalakh_MLBA	Iran_C	Levant_C		3.07763e-16	0.45	0.55	-NA-	0.015	0.015	-NA-
Alalakh_MLBA	W.Iran_N (Ganj Dajeh)	Levant_C		6.87386e-31	0.255	0.745	-NA-	0.011	0.011	-NA-
Alalakh_MLBA	Büyükkaya_EC	Levant_N		2.02551e-10	0.937	0.063	-NA-	0.058	0.058	-NA-
Alalakh_MLBA	Büyükkaya_EC	Levant_N		2.02551e-10	0.937	0.063	-NA-	0.058	0.058	-NA-
Alalakh_MLBA	Büyükkaya_EC	Levant_N		2.02551e-10	0.937	0.063	-NA-	0.058	0.058	-NA-
Alalakh_MLBA	Büyükkaya_EC	Levant_N		2.02551e-10	0.937	0.063	-NA-	0.058	0.058	-NA-
Alalakh_MLBA	Iran_C	Levant_N		1.73948e-67	0.538	0.462	-NA-	0.025	0.025	-NA-
Alalakh_MLBA	W.Iran_N (Ganj Dajeh)	Levant_N		2.84968e-89	0.295	0.705	-NA-	0.017	0.017	-NA-
Alalakh_MLBA	Büyükkaya_EC	W.Iran_N (Ganj Dajeh)		0.000600115	0.808	0.192	-NA-	0.027	0.027	-NA-
Ebla_EMBA	Büyükkaya_EC	Caucasus hunter-gatherers (CHG)	Levant_N	0.0586816	0.49	0.253	0.258	0.05	0.028	0.039
Ebla_EMBA	Büyükkaya_EC	Caucasus_BA	Levant_N	0.00100789	0.383	0.399	0.218	0.059	0.044	0.035
Ebla_EMBA	Büyükkaya_EC	Caucasus_En (Eneolithic)	Levant_N	4.34156e-06	0.412	0.359	0.23	0.078	0.055	0.04
Ebla_EMBA	Büyükkaya_EC	Iran_C	Levant_N	0.401751	0.415	0.378	0.207	0.046	0.035	0.034
Ebla_EMBA	Büyükkaya_EC	W.Iran_N (Ganj Dajeh)	Levant_N	0.468494	0.56	0.222	0.218	0.044	0.024	0.038
Ebla_EMBA	Büyükkaya_EC	Caucasus hunter-gatherers (CHG)	Levant_C	0.215977	0.239	0.263	0.498	0.068	0.022	0.06
Ebla_EMBA	Büyükkaya_EC	Caucasus_BA	Levant_C	0.00136672	0.137	0.434	0.429	0.082	0.036	0.063
Ebla_EMBA	Büyükkaya_EC	Caucasus_En (Eneolithic)	Levant_C	9.76852e-07	0.094	0.431	0.476	0.144	0.057	0.098
Ebla_EMBA	Büyükkaya_EC	Iran_C	Levant_C	0.892709	0.215	0.386	0.399	0.056	0.027	0.05
Ebla_EMBA	Büyükkaya_EC	W.Iran_N (Ganj Dajeh)	Levant_C	0.803244	0.363	0.222	0.414	0.061	0.019	0.058
Ebla_EMBA	Büyükkaya_EC	Caucasus hunter-gatherers (CHG)		1.16161e-06	0.792	0.208	-NA-	0.039	0.039	-NA-
Ebla_EMBA	Büyükkaya_EC	Caucasus_BA		2.97746e-08	0.691	0.309	-NA-	0.068	0.068	-NA-
Ebla_EMBA	Büyükkaya_EC	Caucasus_En (Eneolithic)		8.1025e-10	0.779	0.221	-NA-	0.08	0.08	-NA-
Ebla_EMBA	Büyükkaya_EC	Iran_C		3.27847e-05	0.65	0.35	-NA-	0.048	0.048	-NA-
Ebla_EMBA	Büyükkaya_EC	Levant_C		3.90313e-11	1.178	-0.178	-NA-	0.204	0.204	-NA-
Ebla_EMBA	Büyükkaya_EC	Levant_C		3.90313e-11	1.178	-0.178	-NA-	0.204	0.204	-NA-
Ebla_EMBA	Büyükkaya_EC	Levant_C		3.90313e-11	1.178	-0.178	-NA-	0.204	0.204	-NA-
Ebla_EMBA	Büyükkaya_EC	Levant_C		3.90313e-11	1.178	-0.178	-NA-	0.204	0.204	-NA-
Ebla_EMBA	Iran_C	Levant_C		0.00512947	0.441	0.559	-NA-	0.022	0.022	-NA-
Ebla_EMBA	W.Iran_N (Ganj Dajeh)	Levant_C		5.53514e-09	0.256	0.744	-NA-	0.015	0.015	-NA-
Ebla_EMBA	Büyükkaya_EC	Levant_N		1.39281e-10	0.891	0.109	-NA-	0.064	0.064	-NA-
Ebla_EMBA	Büyükkaya_EC	Levant_N		1.39281e-10	0.891	0.109	-NA-	0.064	0.064	-NA-
Ebla_EMBA	Büyükkaya_EC	Levant_N		1.39281e-10	0.891	0.109	-NA-	0.064	0.064	-NA-
Ebla_EMBA	Büyükkaya_EC	Levant_N		1.39281e-10	0.891	0.109	-NA-	0.064	0.064	-NA-
Ebla_EMBA	Iran_C	Levant_N		5.24863e-22	0.559	0.441	-NA-	0.024	0.024	-NA-
Ebla_EMBA	W.Iran_N (Ganj Dajeh)	Levant_N		3.23853e-43	0.332	0.668	-NA-	0.019	0.019	-NA-
Ebla_EMBA	Büyükkaya_EC	W.Iran_N (Ganj Dajeh)		0.000311321	0.79	0.21	-NA-	0.03	0.03	-NA-
K.Kalehöyük_MLBA	Büyükkaya_EC	Caucasus hunter-gatherers (CHG)	Levant_N	0.617235	0.631	0.237	0.131	0.061	0.034	0.049
K.Kalehöyük_MLBA	Büyükkaya_EC	Caucasus_BA	Levant_N	0.277713	0.527	0.385	0.088	0.07	0.054	0.045
K.Kalehöyük_MLBA	Büyükkaya_EC	Caucasus_En (Eneolithic)	Levant_N	0.0432382	0.534	0.364	0.102	0.078	0.058	0.047
K.Kalehöyük_MLBA	Büyükkaya_EC	Iran_C	Levant_N	0.805212	0.576	0.338	0.085	0.061	0.045	0.046
K.Kalehöyük_MLBA	Büyükkaya_EC	W.Iran_N (Ganj Dajeh)	Levant_N	0.747865	0.708	0.195	0.097	0.056	0.029	0.05
K.Kalehöyük_MLBA	Büyükkaya_EC	Caucasus hunter-gatherers (CHG)	Levant_C	0.536152	0.55	0.241	0.208	0.097	0.031	0.089
K.Kalehöyük_MLBA	Büyükkaya_EC	Caucasus_BA	Levant_C	0.126341	0.493	0.393	0.114	0.104	0.053	0.085
K.Kalehöyük_MLBA	Büyükkaya_EC	Caucasus_En (Eneolithic)	Levant_C	0.00773535	0.514	0.364	0.122	0.131	0.061	0.101
K.Kalehöyük_MLBA	Büyükkaya_EC	Iran_C	Levant_C	0.781138	0.532	0.351	0.117	0.09	0.043	0.083
K.Kalehöyük_MLBA	Büyükkaya_EC	W.Iran_N (Ganj Dajeh)	Levant_C	0.877175	0.662	0.203	0.135	0.093	0.027	0.09
K.Kalehöyük_MLBA	Büyükkaya_EC	Caucasus hunter-gatherers (CHG)		0.236038	0.765	0.235	-NA-	0.038	0.038	-NA-
K.Kalehöyük_MLBA	Büyükkaya_EC	Caucasus_BA		0.123524	0.608	0.392	-NA-	0.059	0.059	-NA-
K.Kalehöyük_MLBA	Büyükkaya_EC	Caucasus_En (Eneolithic)		0.00873413	0.648	0.352	-NA-	0.067	0.067	-NA-
K.Kalehöyük_MLBA	Büyükkaya_EC	Iran_C		0.683464	0.642	0.358	-NA-	0.048	0.048	-NA-
K.Kalehöyük_MLBA	Büyükkaya_EC	Levant_C		7.41939e-06	1.206	-0.206	-NA-	0.177	0.177	-NA-
K.Kalehöyük_MLBA	Büyükkaya_EC	Levant_C		7.41939e-06	1.206	-0.206	-NA-	0.177	0.177	-NA-
K.Kalehöyük_MLBA	Büyükkaya_EC	Levant_C		7.41939e-06	1.206	-0.206	-NA-	0.177	0.177	-NA-
K.Kalehöyük_MLBA	Büyükkaya_EC	Levant_C		7.41939e-06	1.206	-0.206	-NA-	0.177	0.177	-NA-
K.Kalehöyük_MLBA	Iran_C	Levant_C		1.22672e-14	0.497	0.503	-NA-	0.032	0.032	-NA-
K.Kalehöyük_MLBA	W.Iran_N (Ganj Dajeh)	Levant_C		2.93782e-23	0.278	0.722	-NA-	0.02	0.02	-NA-
K.Kalehöyük_MLBA	Büyükkaya_EC	Levant_N		4.89877e-06	0.974	0.026	-NA-	0.069	0.069	-NA-
K.Kalehöyük_MLBA	Büyükkaya_EC	Levant_N		4.89877e-06	0.974	0.026	-NA-	0.069	0.069	-NA-
K.Kalehöyük_MLBA	Büyükkaya_EC	Levant_N		4.89877e-06	0.974	0.026	-NA-	0.069	0.069	-NA-
K.Kalehöyük_MLBA	Büyükkaya_EC	Levant_N		4.89877e-06	0.974	0.026	-NA-	0.069	0.069	-NA-
K.Kalehöyük_MLBA	Iran_C	Levant_N		3.38892e-34	0.656	0.344	-NA-	0.033	0.033	-NA-
K.Kalehöyük_MLBA	W.Iran_N (Ganj Dajeh)	Levant_N		2.50055e-59	0.374	0.626	-NA-	0.026	0.026	-NA-
K.Kalehöyük_MLBA	Büyükkaya_EC	W.Iran_N (Ganj Dajeh)		0.758018	0.794	0.206	-NA-	0.031	0.031	-NA-
Sidon_MBA	Büyükkaya_EC	Caucasus hunter-gatherers (CHG)	Levant_N	0.000442692	0.282	0.333	0.384	0.057	0.028	0.042
Sidon_MBA	Büyükkaya_EC	Caucasus_BA	Levant_N	3.41749e-11	0.151	0.519	0.33	0.099	0.062	0.05
Sidon_MBA	Büyükkaya_EC	Caucasus_En (Eneolithic)	Levant_N	1.22752e-16	0.207	0.462	0.331	0.283	0.174	0.114
Sidon_MBA	Büyükkaya_EC	Iran_C	Levant_N	0.0220873	0.185	0.499	0.316	0.049	0.033	0.035
Sidon_MBA	Büyükkaya_EC	W.Iran_N (Ganj Dajeh)	Levant_N	0.270634	0.372	0.293	0.334	0.045	0.022	0.038
Sidon_MBA	Büyükkaya_EC	Caucasus hunter-gatherers (CHG)	Levant_C	0.00471934	-0.079	0.349	0.73	0.087	0.026	0.075
Sidon_MBA	Büyükkaya_EC	Caucasus_BA	Levant_C	3.5801e-07	-0.411	0.63	0.781	0.166	0.068	0.117
Sidon_MBA	Büyükkaya_EC	Caucasus_En (Eneolithic)	Levant_C	3.73892e-09	-0.698	0.71	0.988	0.313	0.124	0.208
Sidon_MBA	Büyükkaya_EC	Iran_C	Levant_C	0.0869292	-0.098	0.517	0.582	0.073	0.032	0.063
Sidon_MBA	Büyükkaya_EC	W.Iran_N (Ganj Dajeh)	Levant_C	0.700103	0.104	0.298	0.598	0.063	0.018	0.059
Sidon_MBA	Büyükkaya_EC	Caucasus hunter-gatherers (CHG)		1.07531e-14	0.757	0.243	-NA-	0.042	0.042	-NA-
Sidon_MBA	Büyükkaya_EC	Caucasus_BA		6.51157e-19	0.731	0.269	-NA-	0.099	0.099	-NA-
Sidon_MBA	Büyükkaya_EC	Caucasus_En (Eneolithic)		2.23732e-20	0.889	0.111	-NA-	0.125	0.125	-NA-
Sidon_MBA	Büyükkaya_EC	Iran_C		4.53012e-13	0.582	0.418	-NA-	0.057	0.057	-NA-
Sidon_MBA	Iran_C	Levant_C		0.0210716	0.514	0.486	-NA-	0.025	0.025	-NA-
Sidon_MBA	Büyükkaya_EC	Levant_C		1.18984e-17	1.899	-0.899	-NA-	0.543	0.543	-NA-
Sidon_MBA	Büyükkaya_EC	Levant_C		1.18984e-17	1.899	-0.899	-NA-	0.543	0.543	-NA-
Sidon_MBA	Büyükkaya_EC	Levant_C		1.18984e-17	1.899	-0.899	-NA-	0.543	0.543	-NA-
Sidon_MBA	Büyükkaya_EC	Levant_C		1.18984e-17	1.899	-0.899	-NA-	0.543	0.543	-NA-
Sidon_MBA	W.Iran_N (Ganj Dajeh)	Levant_C		0.0896067	0.315	0.685	-NA-	0.016	0.016	-NA-
Sidon_MBA	Büyükkaya_EC	Levant_N		8.22229e-20	0.912	0.088	-NA-	0.083	0.083	-NA-
Sidon_MBA	Büyükkaya_EC	Levant_N		8.22229e-20	0.912	0.088	-NA-	0.083	0.083	-NA-
Sidon_MBA	Büyükkaya_EC	Levant_N		8.22229e-20	0.912	0.088	-NA-	0.083	0.083	-NA-
Sidon_MBA	Büyükkaya_EC	Levant_N		8.22229e-20	0.912	0.088	-NA-	0.083	0.083	-NA-
Sidon_MBA	Iran_C	Levant_N		5.25388e-08	0.603	0.397	-NA-	0.024	0.024	-NA-
Sidon_MBA	W.Iran_N (Ganj Dajeh)	Levant_N		1.19466e-20	0.386	0.614	-NA-	0.019	0.019	-NA-
Sidon_MBA	Büyükkaya_EC	W.Iran_N (Ganj Dajeh)		2.54685e-09	0.734	0.266	-NA-	0.03	0.03	-NA-
Megiddo_MLBA	Büyükkaya_EC	Caucasus hunter-gatherers (CHG)	Levant_N	0.304951	0.333	0.252	0.415	0.04	0.021	0.031
Megiddo_MLBA	Büyükkaya_EC	Caucasus_BA	Levant_N	0.0042439	0.208	0.416	0.376	0.046	0.033	0.026
Megiddo_MLBA	Büyükkaya_EC	Caucasus_En (Eneolithic)	Levant_N	6.25088e-06	0.217	0.39	0.392	0.061	0.041	0.031
Megiddo_MLBA	Büyükkaya_EC	Iran_C	Levant_N	0.819348	0.274	0.368	0.358	0.035	0.026	0.025
Megiddo_MLBA	Büyükkaya_EC	W.Iran_N (Ganj Dajeh)	Levant_N	0.552477	0.416	0.214	0.37	0.035	0.018	0.03
Megiddo_MLBA	Büyükkaya_EC	Caucasus hunter-gatherers (CHG)	Levant_C	0.0293723	-0.023	0.254	0.769	0.057	0.017	0.049
Megiddo_MLBA	Büyükkaya_EC	Caucasus_BA	Levant_C	0.00490415	-0.178	0.439	0.739	0.065	0.029	0.05
Megiddo_MLBA	Büyükkaya_EC	Caucasus_En (Eneolithic)	Levant_C	0.000327665	-0.247	0.454	0.792	0.08	0.036	0.059
Megiddo_MLBA	Büyükkaya_EC	Iran_C	Levant_C	0.0855867	-0.03	0.368	0.662	0.049	0.02	0.043
Megiddo_MLBA	Büyükkaya_EC	W.Iran_N (Ganj Dajeh)	Levant_C	0.0222181	0.121	0.212	0.668	0.05	0.013	0.047
Megiddo_MLBA	Büyükkaya_EC	Caucasus hunter-gatherers (CHG)		3.03863e-16	0.877	0.123	-NA-	0.045	0.045	-NA-
Megiddo_MLBA	Büyükkaya_EC	Caucasus_BA		1.00273e-17	0.932	0.068	-NA-	0.096	0.096	-NA-
Megiddo_MLBA	Büyükkaya_EC	Caucasus_En (Eneolithic)		8.80283e-18	1.01	-0.01	-NA-	0.104	0.104	-NA-
Megiddo_MLBA	Büyükkaya_EC	Iran_C		3.42043e-16	0.805	0.195	-NA-	0.063	0.063	-NA-
Megiddo_MLBA	Büyükkaya_EC	Levant_C		2.1047e-17	1.369	-0.369	-NA-	0.385	0.385	-NA-
Megiddo_MLBA	Büyükkaya_EC	Levant_C		2.1047e-17	1.369	-0.369	-NA-	0.385	0.385	-NA-
Megiddo_MLBA	Büyükkaya_EC	Levant_C		2.1047e-17	1.369	-0.369	-NA-	0.385	0.385	-NA-
Megiddo_MLBA	Büyükkaya_EC	Levant_C		2.1047e-17	1.369	-0.369	-NA-	0.385	0.385	-NA-
Megiddo_MLBA	Iran_C	Levant_C		0.00297339	0.352	0.648	-NA-	0.017	0.017	-NA-
Megiddo_MLBA	W.Iran_N (Ganj Dajeh)	Levant_C		0.00447089	0.216	0.784	-NA-	0.011	0.011	-NA-
Megiddo_MLBA	Büyükkaya_EC	Levant_N		1.45443e-14	0.758	0.242	-NA-	0.058	0.058	-NA-
Megiddo_MLBA	Büyükkaya_EC	Levant_N		1.45443e-14	0.758	0.242	-NA-	0.058	0.058	-NA-
Megiddo_MLBA	Büyükkaya_EC	Levant_N		1.45443e-14	0.758	0.242	-NA-	0.058	0.058	-NA-
Megiddo_MLBA	Büyükkaya_EC	Levant_N		1.45443e-14	0.758	0.242	-NA-	0.058	0.058	-NA-
Megiddo_MLBA	Iran_C	Levant_N		4.52825e-12	0.468	0.532	-NA-	0.019	0.019	-NA-
Megiddo_MLBA	W.Iran_N (Ganj Dajeh)	Levant_N		3.68022e-30	0.284	0.716	-NA-	0.016	0.016	-NA-
Megiddo_MLBA	Büyükkaya_EC	W.Iran_N (Ganj Dajeh)		1.49327e-13	0.84	0.16	-NA-	0.032	0.032	-NA-
